# Supplementary material for: Potential Oral Anticancer Therapeutic Agents of Hexahydrocurcumin-Encapsulated Chitosan Nanoparticles against MDA-MB-231 Breast Cancer Cells
Source: Pharmaceutics. 2023 Jan 31;15(2):472. doi: 10.3390/pharmaceutics15020472 (PMC9959490; doi:10.3390/pharmaceutics15020472)
Supplement: Supplementary file 1 [file pharmaceutics-15-00472-s001.zip]

Archive with 1 entries (1 files):
- pharmaceutics-2104577-supplementary.pdf
